# Supplementary material for: Collagen–Chitosan Composites Enhanced with Hydroxytyrosol for Prospective Wound Healing Uses
Source: Pharmaceutics. 2025 May 6;17(5):618. doi: 10.3390/pharmaceutics17050618 (PMC12114697; doi:10.3390/pharmaceutics17050618)
Supplement: Supplementary file 1 [file pharmaceutics-17-00618-s001.zip]

Archive with 1 entries (1 files):
- pharmaceutics-3560602-supplementary.pdf
